# Supplementary material for: Retinal arterial–venous pulse delay: a new specific marker for a carotid–cavernous fistula
Source: Front Ophthalmol (Lausanne). 2023 Dec 11;3:1301410. doi: 10.3389/fopht.2023.1301410 (PMC11182162; doi:10.3389/fopht.2023.1301410)
Supplement: Supplementary file 1 [file Table_1.xlsx]

## Sheet: Sheet1
	Supplemental Table 1: Phase Delay by decade in healthy controls
	Age (years)	Arteriovenous Phase Delay	n
		(Percent of cardiac cycle)
	18-29	3.2 ± 1.7	3
	30-39	3.1 ± 0.7	7
	40-49	2.6 ± 0.5	8
	50-59	2.7 ± 0.4	8
	60+	3.0 ± 0.8	6
	No significant effect of age on arteriovenous phase delay by 1-way ANOVA (p=0.58)
